# Supplementary material for: Eco-evolutionary dynamics in response to selection on life-history
Source: Ecol Lett. 2013 Apr 8;16(6):754–63. doi: 10.1111/ele.12107 (PMC3712461; doi:10.1111/ele.12107)
Supplement: Supplementary file 2 [file ele0016-0754-SD2.txt]

 
 
 
 
 
 SupportingInformation for 
 
 
 
T.C. Cameron*, D. O’Sullivan, A. Reynolds, S.B. Piertney, T.G. Benton  
* To whom correspondenceshould beaddressed.  
TCC (tom.cameron@emg.umu.se)  
 
 
 
 
 
 
 
This PDFfileincludes:  
 
1. Introduction to SupplementaryInformation 
 
2. Methods 
3. Further analyses and supportinggraphs 
(a) Population dynamics SI 
(b) Plot of theMANOVA fits vs. the familymeans to show that themodel is a
good fit.  Explanation ofanalysis and tables of results 
(c) Outlier analysis forAFLP loci 
(d) Calculation ofR0 values from the life-historydata 
4. References for SI
 
 
 
 
 
 
 2
 
1. Introduction to Supplementary Information 
This supplementaryinformation (SI) has been provided to givemoredetail about our study
system, methods and analysis. Further analyses includeplots of juvenile/adult ratios to see
changingdemography, plots to show howrepeatable replicate timeseries were and afull 
statistical model representingthe direct and delayed densitydependent effects on survival and 
recruitment. A full explanation ofthe multivariate approach wetook to jointlymodel ageand 
sizeat maturityand how this model was used to predict co-dependent ageand sizeat maturity
foreach assaytime point is provided.  
Wepresent herein theSupplementaryInformation two plots to supplement our 
analysis of molecularvariancethat describes how anumberof our AFLP markers were
probablyunder directional selection and that wefound significant levels of population 
differentiation in quantitativetraits. Finally, wepresent a full description of themethods used 
to estimaterate ofchangeof population sizefrom life-historythat allows us to considerhow 
well information from thelife-historyassays can predict changes in population growth. 
 
 
 
 
 
 
 
 
 
 
 
 
 
 
 
 
 3
 
2. Methods 
Model System
Thesoil mite, Sancassania berlesei (Michael), is used forthe experimentallyharvested model 
system. This species has aplasticlife-historyin that growth rates, survival and fecundityvary
with resourceallocation (Beckerman et al. 2003). Furthermore, juveniles competewith 
adults, and aremorphologicallysimilar, and the juvenilephaseis typicallyshort relative to 
the adult phase(Plaistow et al. 2004). Juveniles can beidentified as distinct from adults due 
to therelative sizeand shapeof different bodyparts. Adults arecompetitivelydominant over
juveniles as theycan moveto newfoodpatches fasterand pull juveniles offexistingfood
patches. But juveniles can feed amongst detritus and underneath adults, and it should be
remembered that therearemanymorejuveniles than adults. If small juveniles areculled, 
maturation rates into the adult class increasesuggestingthe juveniles arefood limited and 
adults arebetter competitors (Cameron &Benton 2004). Under equilibrium conditions the
population has noisyequilibrium likedynamics. Previouslywehaveshown that the life-
historyof this organism can respond to changes in current and previous environments and 
therearehigh levels of geneticvariation in heritable life-historytraits (Beckerman et al. 
2002; Beckerman et al. 2006; Plaistow et al. 2006). Andwehaveshown that this system 
lends itself well to investigatingthe population dynamics consequences of harvesting
(Cameron &Benton 2004)and with a short generation time (10-50 days) it is suitable for 
askingevolutionaryquestions over contemporarytimescales. General laboratoryand rearing
techniques can befound in work wehavepublished previously(Benton et al. 2001).  
 
 
 
 
 
 
 
 
 
 
 
 
 4
 
3. FurtherAnalysis andSupporting Graphs 
(a)   Population dynamics SI
Thedynamics can besummarised as havingtwo main features, an initial declinein mean 
abundanceof all stages that takes approximately40 weeks (total population, the minimum is 
different foreach stage) and then asecond phasewherethe mean and variancein density
increased (FigureS1). In the unharvested control themean densitylevels off at theend of the
experiment around week 70. Theincreasein varianceand the levellingoffis particularly
evident in thejuvenile and juvenile:adult ratio plots (FigureS1 b).  
Usingan a priori list of candidatemodels that includerecruitment to and survival within each 
life-historystage, harvesting, time and theirinteractions models that captured the logged 
population dynamics of themites best werechosen based on theirweighted AIC values such 
that wedid not assumetherewas onebest model  (Table S1). Logtransformations were
undertaken as aprecaution to ensurenormalityand reducepatterningin theresiduals.  The
best set of models with ΔAIC <6 ispresented to estimatethe approximate effect of each 
harvestingtreatment on recruitment, survival and population growth of each stage; not as a
means to predict population dynamics (Table S2).  
Thebest statistical model ofthe population dynamics of each stage, includingdirect and 
delayed densitydependence (wherestagedensities areinfluenced bycurrent and past mite
stagedensities), shows significant changes in thedynamics of all stages over time(Table S1 
andS2). However, thesign and magnitudeof thesechanges differ between stages 
(stage*week interactions, forexample: Theaveragecoefficients from theset of selected 
models show that juvenilesurvival increased over time (Survival:Week coef =0.0019)
whereas adult survival did not changeover time (Survival:Week coef =0.00). This is what 
leads to the changes in therelationship between juveniles and adults over time (FigureS1b). 
Theincreasingamplitudeof thecycles in in all stages under all harvestingtreatments occurs 
aroundweek 60 coincidingwith theperiod where juvenile development periods approach the 
21 daymark (seeLH assaytimepoint 3 results, week 63). 21 days represents when mite 
populations would receivetheir3rd harvestingevent pergeneration. 
Imposition of harvestingleads to immediate changes in agestructure: harvestingadults 
significantlyreduces adult densities viareducingadult survival (i.e. direct lagged effect of 
harvest, Adult dynamics model: Survival coefficient foradult harvested = -0.11 logscale =
11%) and reduces thedensityof potential recruits via indirectlyreducingjuveniledensities 
(Juveniledynamics model: Survival coefficient for adult harvested = -0.17 logscale =
16%)(TableS2). So despite removing40%of adults each week, this change in adult numbers 
is partiallycompensated forvia areduction in juveniledensities. This occurs dueto a 
significant negative relationship between juvenile densities and adult recruitment (such that 
largejuvenile densities result in reduces adult recruitment (model averaged coefficient -0.09 
(logscale)) partiallyoffsets thesedirect and indirect negativeeffects byreducingcompetition 
such that recruitment increases leadingto rapid replacement ofharvested adults. 5
 
Post harvestingin unharvested and adult harvested populations, adult numbers becomeless 
variable but remain high whereas when released from juvenileharvestingadult numbers 
increasebut theiramplituderemains relativelyunchanged.  
Inter-replicate variabilityis small (FigureS1d) and wheredata has been missingdueto staff 
absenceat weeks 20, 56, 83 and 97; thedata weresplineinterpolated over weeks 19-21 but 
dueto thenatureof interpolations poorlypredictingpeaks and troughs theaverageof thetwo 
peaks or troughs adjacent to themissingvalue were used on weeks 56, 83 and 97.  
 
 
 
 
 
 
 
 
 
 
 
 
 
 
 
 
 
FigureS1.  Panel plot showingthe averageacross 6 replicates ofthepre-harvest weekly
census for(a) juveniles,(b) eggs, (c) Mean total population sizefitted usingaprediction from 
a General Additive Model (4 degrees of freedom selected byAIC) and (d) Unharvested adult 
numberdata. 
 
 
Raw
dat
a inc
ludin
g missin
g va
lues
Weeks
0 20 40 60 80 100
Adult densi
ties
0
200
400
600
800
1000
UH
rep
1
UH
rep
2
UH
rep
3UHrep4
UHrep5
UHrep6
R
a
w
 
p
r
e
-
h
a
r
v
e
s
t
 
j
u
v
e
n
i
l
e
 
c
o
u
n
t
s
W eeks
0 20 40 60 80 100
Ju
ve
n
ile
 n
u
m
b
e
r
s
0
1000
2000
3000
4000
U
n
h
a
r
v
e
s
t
e
d
A
d
u
l
t
 
h
a
r
v
e
s
t
e
d
J
u
v
e
n
i
l
e
 
H
a
r
v
e
s
t
e
d
Raw e
gg c
ount
s
Weeks
0 20 40 60 80 100
Egg 
num
bers
0
500
1000
1500
2000
2500
3000
3500
Un
ha
rv
est
ed
A
du
lt
 har
v
est
ed
J
uv
en
il
e ha
rv
est
ed
a b 
c d 
To
tal
P
opul
at
ion Si
ze

Juve
ni
le
 nu
m
b
e
rs
6
 
TableS1. The tableshows the Aikake weight usingcorrected AICforthe better candidate modelsfor
the effectsofsurvival andrecruitment per life-history stage andtheir interactionwith harvestingon
adult, juvenileandeggpopulationdynamics. Nullandalternative models for discussionalso 
included. K refers to the number of estimatedparametersincludingfixedandrandom effects where
Ad, J andE = Adults, Juvenile andEggdensities respectively, t.1andt.2= oneandtwoweeklag
respectively, har = 40% harvestofAdults or Juveniles every 7 days andweekis a continuousvariable. 
* indicatesthe maineffects andtheir interactions.
Adult density              n=1836
name Model AIC logLik K ΔAICc rank exp wi R
2
 
Ad.6 log(Adt.1+1)*week*har +log(Et.2+1)*week*har 1739.27 -848.63 21 0.00 1 1.00 0.5227 37.60 
Ad.19 log(Adt.1+1)*week +log(Et.2+1)*week*har 1739.45 -852.72 17 0.18 2 0.91 0.4773 37.40 
Ad.18 log(Adt.1+1)*week*har +log(Et.2+1)*week 1771.50 -868.75 17 32.23 3 0.00 0 36.29 
Ad.5 log(Adt.1+1)*week +log(Et.2+1)*week +har 1784.47 -881.23 11 45.20 4 0.00 0 35.51 
Ad.4 log(Adt.1+1)*week +log(Et.2+1)*week 1812.60 -897.30 9 73.34 5 0.00 0 35.91 
Ad.3 log(Adt.1+1)*week*har +log(Jt.1+1)*week*har 2262.11 -1110.06 21 522.84 15 0.00 0 22.12 
          
Ad.NULL ~1 2387.42 -1189.71 4 648.16 20 0.00 0 ~
          
Juveniledensity              n=1836
name Model AICc logLik K ΔAICc rank exp wi R
2
 
J.15 log(Et.2+1)*week*har +log(Et.1+1)*week*har 3085.33 -1521.66 21 0.00 1 1.000 0.9988 35.21 
J.19 log(Et.2+1)*week +log(Et.1+1)*week*har 3098.77 -1532.39 17 13.45 2 0.001 0.0012 34.62 
J.18 log(Et.2+1)*week*har +log(Et.1+1)*week 3121.77 -1543.88 17 36.44 3 0.000 0 34.26 
J.13 log(Et.2+1)*week +log(Et.1+1)*week 3124.44 -1553.22 9 39.11 4 0.000 0 33.1 
          
J.NULL ~1 3852.15 -1922.07 4 766.82 20 0.000 0 ~
 
Eggdensity               n=1836
name Model AICc logLik K ΔAICc rank exp wi R
2
 
E.14 log(Et.2+1)*week +log(Et.1+1)*week +har 7134.48 -3556.24 11 0.00 1 1.000 0.81584 18.45 
E.13 log(Et.2+1)*week +log(Et.1+1)*week 7138.95 -3560.48 9 4.47 2 0.107 0.08736 18.26 
E.19 log(Et.2+1)*week*har +log(Et.1+1)*week 7139.50 -3552.75 17 5.02 3 0.081 0.06647 18.66 
E.18 log(Et.2+1)*week +log(Et.1+1)*week*har 7141.28 -3553.64 17 6.80 4 0.033 0.02727 18.58 
E.15 log(Et.2+1)*week*har +log(Et.1+1)*week*har 7145.65 -3551.82 21 11.16 5 0.004 0.00307 18.77 
E.8 log(Et.2+1)*week +har 7160.74 -3571.37 9 26.25 6 0.000 0 22.35 
E.7 log(Et.2+1)*week 7165.13 -3575.57 7 30.65 7 0.000 0 22.09 
          
E.NULL ~1 7683.42 -3837.71 4 548.94 18 0.000 0 ~
 
 7
 
TableS2. Thetable showsthe averagedmodelcoefficients frombest models withΔAIC <6 for 
Adult, Juvenile andEgg populationlogged weeklycounts. Time lagged stage densitiesare shown
as representing Survival withinorRecruitmentto the target stage,harAandharJ= 40%harvest of 
Adults or Juveniles every7 days andweekis a continuous variable.Inthe tablebelowa colon
indicates interactionbetween two maineffects. 
 Adult dynamics Juveniles Egg dynamics 
Variables Ad.6 Ad.19 Average J.15 E.14 E.13 E.19 Average 
(Intercept) 3.4083 3.8293 3.6188 6.6875 6.9885 6.8546 7.1080 6.9837
Survival 0.4700 0.3908 0.4304 -0.1585 0.2047 0.2047 0.1764 0.1952
week 0.0055 0.0060 0.0058 -0.0127 0.0128 0.0127 0.0082 0.0112
harA 0.5177 -0.1040 0.2069 -0.1787 -0.1874  -0.3209 -0.2542 
harJ 0.4604 -0.0895 0.1854 -0.0297 -0.2170  -0.4490 -0.3330 
Recruitment -0.0998 -0.0975 -0.0986 0.1674 -0.4589 -0.4591 -0.4584 -0.4588 
Survival:week 0.0000 -0.0001 0.0000 0.0019 -0.0008 -0.0008 0.0002 -0.0005 
Survival:harA -0.1177  -0.1177 0.0054   0.0139 0.0139
Survival:harJ -0.1036  -0.1036 -0.0322   0.0702 0.0702
week:harA 0.0029 0.0018 0.0023 0.0031   0.0074 0.0074
week:harJ -0.0076 -0.0061 -0.0069 0.0117   0.0059 0.0059
week:Recruitment -0.0006 -0.0006 -0.0006 0.0003 -0.0014 -0.0014 -0.0015 -0.0014 
harA:Recruitment -0.0010 -0.0039 -0.0024 0.0064     
harJ:Recruitment 0.0054 0.0026 0.0040 0.0275     
Survival:week:harA -0.0003  -0.0003 0.0002   -0.0011 -0.0011 
Survival:week:harJ 0.0002  0.0002 -0.0003   -0.0016 -0.0016 
week:harA:Recruitment -0.0003 -0.0004 -0.0003 -0.0003     
week:harJ:Recruitment 0.0007 0.0007 0.0007 -0.0020     
Weight 0.522 0.477  0.998 0.816 0.087 0.066  
 
 
 
 
 
 
 
 
 
 
 8
 
(b)   MultivariateAnalysis of Varianceof Harvest treatments on Post-Harvesting 
Phenotype 
To determinethe roleof harvestingon the final phenotypes in either high or low food 
juvenile growth environments weused MANOVA to model logage-at-maturityand logsize-
at-maturityas afunction ofthe factorial harvest treatment (har =Unharvested, Juvenileor 
Adult Harvested) and food availability(Low orHigh). In addition weincluded a priori 
definedmeasures of densityto control fordifferences between replicates in competition-
related food availabilityas numbers change.  These includetotal survival (surv), the summed 
dailydensities (i.e. weighted density=densWt) and the median density(densmed)as a
consequenceof evolved changes in growth rates. Each of thesejuvenile densitycovariates 
can influenceadult phenotypein a uniquewayand could be aconsequence of anyevolved 
changes in investment in life-historyas well as differences between genotypes from each 
familyselected for thelife-historyassay(seelife-historyassaymethods). To control, as 
would bedonein theanalysis of arandomised block design, forthe random differences 
between populations (pop) within treatment (har)and random differencebetween families 
(fam)within populations thesenested factorial covariates wereincluded as fixed effects 
(whethersignificant or not). To generate Figure2ethe covariates for survival, weighted 
densityand median densitywerestandardised with the same mean values across all 
treatments at thelast timepoint. Theinteraction between harvest treatments and food 
availabilityon the phenotypeis significant (Table S1) and thereforeour full model is our 
minimal model:
(log(age), log(size))~harvest*food + survival + densWt+ densmed+ survival:densWt+  
meddens:densWt + har/pop/fam
Aseparate MANOVAmodel was built foreach time point (not shown) and model predictions of age
and size for each timepoint are given in table S4. 
 
 
 
 
 
 
 
 
 
 
 9
 
Table S2. The table gives a transformation of the test statistic which has approximately an F
distribution. We used the default test statistic in anova.mlm in R2.10.0, Pillai–Bartlett as it is
conservative, beingrobustto heteroscedasticitybetween groups (seeanova.mlmhelp files). ).See text
above for description of variable names.
 
MANOVA term Df Pillai approxF numDf denDf Pr(>F)
(Intercept) 1 0.99964 45445 2 33 < 2.2e-16 
Har 2 0.66006 8 4 68 1.49E-05 
Food 1 0.99475 3129 2 33 < 2.2e-16 
Surv 1 0.61226 26 2 33 1.63E-07 
densWt 1 0.81466 73 2 33 8.35E-13 
Densmed 1 0.06218 1 2 33 0.346721
har:food 2 0.32963 3 4 68 0.014468
har:pop 3 0.36826 3 6 68 0.027127
surv:densWt 1 0.14809 3 2 33 0.071046
densWt:densmed 1 0.24639 5 2 33 0.009396
har:pop:fam 36 0.93657 1 72 68 0.779319
Residuals 34      
 
       
 
 
 
 
 
 
 
 
 
 
 
 
 
 
 
 
 
 
 
 
 
 
 
 
 
 
 
       
       10
 
Table S3. The Tables give a test statistic, F, for the effect of each manipulated term, densitycovariate
while controlling for the nested experimental design on both (a) Age at Maturity and (b) Size at 
Maturityfromthe minimumadequate MANOVAmodel (i.e.Table S1). See text above for description
of variable names. 
(a) LOG (Age): Df SumSq Mean Sq F value Pr(>F)  
har 2 0.354 0.177 32.928 1.11E-08 ***
food 1 32.255 32.2555 993.371 < 2.2e-16 ***
surv 1 0.274 0.274 50.825 3.07E-08 ***
densWt 1 0.798 0.798 148.285 5.99E-14 ***
densmed 1 0.011 0.011 2.122 0.154  
har:food 2 0.016 0.008 1.475 0.242  
har:pop 3 0.098 0.033 6.045 0.002 ** 
surv:densWt 1 0.032 0.032 5.909 0.02 * 
densWt:densmed 1 0.058 0.058 10.743 0.002 ** 
har:pop:fam 36 0.189 0.005 0.977 0.528  
Residuals 34 0.183 0.005    
 
(b) LOG (Size) Df SumSq Mean Sq F value Pr(>F)  
har 2 0.00088 0.00044 0.078 0.924  
food 1 2.08668 2.08668 374.468 < 2.2e-16 ***
surv 1 0.01273 0.01273 2.284 0.139  
densWt 1 0.00331 0.00331 0.593 0.446  
densmed 1 0.00089 0.00089 0.159 0.692  
har:food 2 0.06689 0.03344 6.001 0.005 ** 
har:pop 3 0.00428 0.00143 0.255 0.856  
surv:densWt 1 0.00003 0.00003 0.005 0.942  
densWt:densmed 1 0.00268 0.00268 0.48 0.492  
har:pop:fam 36 0.14171 0.00394 0.706 0.846  
Residuals 34 0.18946 0.00557    
 
Table S4. The table estimates the mean coefficient/effect size ofeach significant termin the minimal 
MANOVAmodel for log(age) and log(size) at maturity. See text above for description of variable
names. 
Terms: Har food Surv densWt densmed har:food
surv: 
densWt 
densmed:
densWt  
          
log(age) 0.35443 32.25509 0.27353 0.79804 0.01142 0.01589 0.03181 0.05782  
          
log(size) 0.00088 2.08668 0.01273 0.00331 0.00089 0.06689 0.00003 0.00268  
          
Df 2 1 1 1 1 2 1 1  
 
 11
 
 
Figure S2. Panel plot summarisinggoodness-of-fit ofthe minimal manova of thepost-harvesting
phenotype at the end of the experiment where we compare model fits (open circles) with observed 
familymeans of age and size at maturity (closed circles) for (a) unharvested(mean difference 
between paired observed and fits is zero; age/size: t= -0.1177/0.0069, df=27, p>0.90), (b) juvenile 
harvested (age/size: t= -0.1153/-0.1198, df=27, p>0.90) and (c) adult harvested treatments (age/size: 
t= -0.1368/-0.0168, df=27, p>0.87)  when each densitycovariate are kept at observed replicate means 
for each food availability. Model residuals for age andsize are distributed evenly(d) and a plot of 
residuals vs fitted values suggests the distribution is relativelyconstant with a change in mean. 
Age residuals
Si
ze 
resid
u
als
12
 
Table S5. The table displays the age and size atmaturityof female mites fromeach life-historyassay
time point either as measured familymeans or MANOVApredictscontrollingfordifferences in 
survival between tubes within assays (see explanation at 2a above) or . Aseparatemodel, as described 
above, was built for each assaytime point. For assaytime point 1, where covariateinformation forthe 
median and weighted densityare unavailable, mid points between assaytime point 0 and 2 are used to 
make best estimates. We have shown our MANOVAisa good predictor of the original data (see 
Figure S2).See Figure 2 to understand variation between families at timepoint 4. WT ´= wildtype, U
= unharvested, J = juvenile harvested, A = adult harvested. 
  
Predictionsusingtube 
means
Predictions usingtreatment 
means
Original
 treatment means 
  
Age (days) Size (mm) Age Size Age Size 
Time Harvest Low High Low High Low High Low High Low High Low High
Timepoint 0 WT 12,52 3,88 0,75 0,89 12,23 3,85 0,68 0,89 12,32 3,81 0,63 0,88
 
U 14,64 6,05 0,82 1,08 14,64 6,05 0,82 1,08 11,24 5,06 0,64 0,94
Timepoint 1 J 14,57 5,79 0,83 1,07 14,57 5,79 0,83 1,07 11,85 6,01 0,65 0,94
(week 18) A 14,29 5,93 0,83 1,06 14,29 5,93 0,83 1,06 12,50 5,06 0,65 0,98
 
U 14,11 6,63 0,68 0,90 14,31 6,62 0,68 0,90 14,12 6,69 0,69 0,91
Timepoint 2 J 15,01 6,02 0,69 0,89 14,16 6,05 0,69 0,89 15,06 6,01 0,69 0,89
(week 37) A 13,36 6,47 0,70 0,87 13,54 6,38 0,70 0,87 13,45 6,43 0,70 0,87
 
U 15,58 5,28 0,65 0,87 16,51 5,28 0,63 0,87 15,67 5,30 0,65 0,88
Timepoint 3 J 16,56 5,37 0,67 0,83 16,53 5,30 0,67 0,84 17,62 5,24 0,65 0,85
(week 67) A 16,84 5,32 0,65 0,92 16,13 5,35 0,65 0,92 16,10 5,44 0,66 0,90
 
U 21,94 6,57 0,63 0,88 21,99 6,54 0,63 0,88 22,10 6,56 0,64 0,88
Timepoint 4 J 19,24 5,54 0,62 0,89 20,41 5,52 0,62 0,89 19,37 5,61 0,62 0,89
(week 95) A 22,42 6,19 0,66 0,85 21,67 6,33 0,67 0,85 22,72 6,14 0,66 0,85
 
    
        
              
              
              
              
              
              
              
              
              
              
              
              
 
 
 
 
 
 
              
              
 13
 
(c) Supporting Information for genetic analyses
 
 
FigureS3 Outlier analysis of geneticdivergencefor individual AFLP loci calculated between 
week 0 and week 37 under (a)adult harvesting, (b) juvenile harvestingand, (c) no harvesting. 
Open circles represent neutral loci fallingbelow the0.995 quantile value (solid line), whereas 
candidateloci putativelyunder divergent selection areopen circles abovethequantile line, or
crosses if the locus was identified as an outlierin morethan onepopulation replicate.  14
 
 (d) Calculation of R0 values fromthe life-history data
To understand the feedback from adaptation to the dominant local environmental conditions, 
strongresourcecompetition/ starvation, on population dynamics wecalculated the basic 
reproductiverate(R0) based on the familymean life-historytrait values for age-at-maturity, 
size-at-maturityand dailysurvival rates per harvest treatment from our low foodphenotype
full sib females (Seelife-historyassaymethods in SIand Box 1). Low food phenotypes are
chosen as theybetterrepresent thefoodlimited conditions experienced in themicrocosm 
tubes.Estimates of fecunditywereobtained from theregressions in the main text based on 
the results of an earlier experiment (Plaistowet al. 2006). Weworked with peak fecundity
produced between, and including, day2 to 7 post maturityand not fecundityper lifetime. The
effects of sizeon fecundityunder low food conditions is not as pronounced as under high 
food conditions and is dependent on adult survival. Theeffects of sizeon fecunditymeasured 
up to 8 days post maturation is neutral, but peak dailyfecundityin days 2-4 post maturation is 
stronglylinked to increased size. Thereforeadult harvested phenotypes areunder strong
selection to invest in increased bodysizewhereunharvested phenotypes are not. Fecundity
estimates forunharvested and juvenile used the neutral size-fecundityrelationship whereas 
for adult harvested phenotypes the relationship between sizeand fecundity2-4 days post 
maturation was used. 
WhereR0=(lx*mx) 
WhereR0 is thesum of l x, the chanceof an individual survivingto agex, times m x, the 
numberof offspringproduced duringthe timefrom agex-1 to x. Dueto theoverlapping
generations wecorrect R0 as follows:
R0=exp((ln R0)/Tc.)
R0 is corrected byTc, the averagecohort lifespan, which is theaveragetime from the birth 
of an individual to thebirth of oneof its offspring. As theaveragetime from maturityto peak 
fecundityis 3 days wetook Tc to be theaveragetime to sexual maturityplus 3 days.  
Wecreated afunction to calculate R0 in R2.14.1 and using1000 resamples from thefamily
mean life-historydata combined with resamples of fecunditycoefficients (selected from a 
normal distribution with the same mean and sd as our data) weestimated bootstrapped mean 
and confidenceintervals of R0 per assaytime point per harvest treatment. 
This analysis was undertaken to show howasuboptimal phenotypewith low R0 has changed 
duringthe studyand changed adecliningpopulation into an increasingone. But also to show 
how differences in thelife-historyover timeand between treatments manifest themselves in 
differences in population dynamics.  
Wecompared ourestimates ofR0 from lifehistorydata with the averagepopulation growth 
rates across all replicates per treatment. Weexpect high correlation between estimates of R0 
and population growth rates as R0 per generation, corrected for generation time ornot, 
corresponds to other measures of population growth rate such as λ(Caswell 2000, p128-129). 15
 
4.  SI References not in main text 
Beckerman A., Benton T.G., RantaE., Kaitala V. &LundbergP. (2002). Population dynamic
consequences of delayed life-historyeffects. Trends in Ecology &Evolution, 17, 263-269. 
Beckerman A.P., Benton T.G., LapsleyC.T. &Koesters N. (2003). Talkin''bout my
generation: Environmental variabilityand cohort effects. American Naturalist, 162, 754-767. 
Beckerman A.P., Benton T.G., LapsleyC.T. &Koesters N. (2006). How effectiveare
maternal effects at havingeffects? Proceedings Of TheRoyal Society B-Biological Sciences, 
273, 485-493.
Benton T.G., LapsleyC.T. &Beckerman A.P. (2001).Population synchronyand 
environmental variation: an experimental demonstration. Ecology Letters, 4, 236-243. 
Caswell, H. (2000). Matrix population models: construction, analysis, and interpretation. 2nd 
Ed. Sinauer Publishing. 
Plaistow S.J., St Clair J.J.H., Grant J. &Benton T.G. (2007). Howto put all your eggs in one
basket: Empirical patterns of offspringprovisioningthroughout a mother's lifetime. American 
Naturalist, 170, 520-529.
 
 
 
 
